# Supplementary material for: High Prevalence of Multidrug-Resistant Klebsiella pneumoniae in a Tertiary Care Hospital in Ethiopia
Source: Antibiotics (Basel). 2021 Aug 20;10(8):1007. doi: 10.3390/antibiotics10081007 (PMC8388856; doi:10.3390/antibiotics10081007)
Supplement: Supplementary file 1 [file antibiotics-10-01007-s001.zip]

Archive with 1 entries (1 files):
- antibiotics-1183756-supplementary.pdf
